# Supplementary material for: Molecular Evolution and Adaptation Strategies in Marine Ciliates: An Inspiration for Cold-Adapted Enzyme Engineering and Drug Binding Analysis
Source: Mar Drugs. 2024 Nov 4;22(11):497. doi: 10.3390/md22110497 (PMC11595582; doi:10.3390/md22110497)
Supplement: Supplementary file 1 [file marinedrugs-22-00497-s001.zip]

Archive with 1 entries (1 files):
- marinedrugs-3249979-supplementary.pdf
